# Supplementary material for: Myosin folding boosts solubility in cardiac muscle sarcomeres
Source: JCI Insight. 2024 Mar 14;9(8):e178131. doi: 10.1172/jci.insight.178131 (PMC11141871; doi:10.1172/jci.insight.178131)
Supplement: Supporting data values [file jciinsight-9-178131-s199.xlsx]

## Sheet: Figure 1 C
Fluorescence distribution across sarcomeres
Length (µm)	pre	bleach	1 min	2 min	3min	4min	5min
0	50.5833	34.375	44.0312	42.1875	39.0625	43.6875	49.375
0.10125	54.7083	36.125	47.5312	45.7812	52.3438	41.875	52.5
0.2025	62.4583	46.75	48	58.7188	56.4062	48.9375	67.1562
0.30376	67.6667	56.9375	60.4375	67.1562	72.875	62.25	73.4062
0.40501	91.3333	76	72.875	78.3125	89.7812	71.5938	85.4062
0.50626	110.292	97.7812	89.375	90.7188	97.3438	84.9375	92.5
0.60751	133.417	110.719	110.656	96.0625	105.781	100.062	90.6562
0.70876	149.458	126.719	117.281	104.531	104.031	98.25	97.3125
0.81002	163.125	126.75	127.062	106.25	97.375	99.125	97.7188
0.91127	167.833	113.844	120.812	95.5625	91.1875	90.2188	91.5
1.01252	171.917	96.4375	106.188	84.4062	90.25	82.2188	89.75
1.11377	184.292	72.4375	93.7188	73.75	82.25	72.5	87.4688
1.21502	181.417	52.0312	75.5	60.9062	88.4375	64.5	80.8125
1.31628	163.042	34.3125	63.9375	58.2812	85.7812	72.5	77.6875
1.41753	142.333	22	47.5312	48.0938	79.5625	71.625	66.1562
1.51878	158.25	13.625	36.0938	41.4375	77.3438	70.7188	56.375
1.62003	160.125	10.9688	24.625	40.5312	66.6875	64.5	48.4062
1.72128	153.542	8.34375	12.25	30.3438	55.1562	50.7188	44
1.82253	118.625	7.03125	10.9375	29	48.0938	39.5938	46.2812
1.92379	110.833	3.5	9.625	20.1562	37.4375	32.0938	43.2188
2.02504	87.75	1.3125	10.5	17.5	29.0312	30.3125	40.5312
2.12629	74.125	1.75	7.4375	15.75	30.3125	31.6562	35.6562
2.22754	52.8333	2.625	4.8125	11.8125	27.6562	32.5312	28.0625
2.32879	52.2917	3.0625	8.3125	11.375	30.3125	32.5312	28.9375
2.43005	51.6667	3.9375	11.8125	8.75	31.2188	28.5625	27.625
2.5313	49.875	3.9375	14.4375	11.8438	29.0312	29	28.9375
2.63255	56.4167	3.0625	16.6562	18.4375	31.6562	29.4688	32.5
2.7338	67.75	2.625	18	27.6562	32.5	35.625	38.3125
2.83505	91.4583	5.6875	18.875	34.2188	35.0625	45.7812	52.9375
2.93631	110.375	9.625	28.125	41.3125	46.1562	52.4375	61.3438
3.03756	125.75	15.75	35.625	46.2188	53.7188	54.1875	71.0938
3.13881	137.583	29.875	41.3438	48.9375	65.25	63.0625	69.7188
3.24006	140	44.0625	62.6562	60.0625	77.3125	68.4062	77.2812
3.34131	139.458	63.5938	76	82.7188	83.5312	73.75	86.6875
3.44257	140.083	89.3438	101.75	99.125	90.625	80.8438	101.375
3.54382	149.542	100.875	126.219	117.344	103.969	90.625	114.312
3.64507	157.75	130.625	133.344	130.25	110.625	96.375	120.562
3.74632	165.458	150.594	145.344	133.781	120.406	105.281	127.156
3.84757	162.5	151.031	146.688	143.062	128.438	117.281	121.344
3.94883	166.625	156.438	143.531	142.156	125.812	120.844	114.625
4.05008	160.625	141.312	147.531	143.031	124.969	122.625	109.281
4.15133	146.417	123.125	134.219	131.438	116.5	113.719	104.844
4.25258	129.208	112.031	115.969	123.5	112.469	103.531	98.1875
4.35383	102	94.625	104.031	108.406	96.5	89.25	97.3125
4.45508	84.2083	77.8125	80.8438	87.5	87.0938	83.0625	82.625
4.55634	58.2917	61.8125	65.75	75.0938	71.5625	74.5938	70.1562
4.65759	52.4167	46.75	57.75	56	57.8125	73.2188	61.25
4.75884	42.9167	45.9062	49.2812	50.1875	62.6875	69.2812	55.4375

## Sheet: Figure 1 D
Flourescence distribution across myofibrils
Length (µm)	pre	bleach	1 min	2 min	3 min	4 min	5 min
0	91	86.7885	83.8268	72.0575	64.0577	49.0962	57.969
0.10125	96.2308	91.1925	84.9035	76.7308	63.4808	52.3655	58.14
0.2025	98.8769	97.1925	83.8268	76.404	60.75	51.3077	56.5012
0.30376	106.123	101.308	84.6345	71.981	62.9615	51.5577	54.6915
0.40501	111.6	100.539	76.1153	70.3462	59.4038	49.596	54.6772
0.50626	117.939	82.4617	78.6153	66.8077	65.1731	44.4038	53.9505
0.60751	121.246	68.7885	75.3268	64.4038	64.6923	44.423	53.808
0.70876	119.908	53.7308	71.769	61.7115	63.2884	46.3462	56.7435
0.81002	113.138	38.6923	69.0383	57.0192	61.4231	45.0195	55.4895
0.91127	108.092	30.2885	52.3653	47.4423	51.8269	52.6733	53.865
1.01252	103.492	20.5192	43.6345	40.327	46.3077	48.2885	51.4283
1.11377	95.6308	11.8652	33.2885	31.0577	38.9423	43.4038	46.4978
1.21502	101.538	8.096	25.404	28.904	36.1923	41.2305	41.3963
1.31628	104.585	4.32675	22.6925	28.9232	34.8846	34.692	36.4657
1.41753	105.923	2.7115	18.3655	26.2117	32.4615	34.442	33.2167
1.51878	107.923	1.34625	15.9615	24.8655	29.4808	30.865	30.2813
1.62003	114.892	1.34625	8.90375	18.6155	24.5962	30.5768	30.495
1.72128	118.185	1.34625	6.75	18.6348	21.3269	28.6537	30.324
1.82253	126.477	1.077	5.9615	18.0963	22.7115	25.3845	30.7088
1.92379	129.308	1.34625	5.404	21.3655	22.9808	27.2692	30.7088
2.02504	129.723	1.34625	7.01925	20.2885	26.4808	31.3652	32.49
2.12629	130.8	1.077	8.096	22.7115	26.4808	34.6345	33.573
2.22754	127.523	2.42325	11.0575	28.7115	31.0962	40.8653	35.3938
2.32879	113.062	4.30775	15.0958	33.327	31.8846	48.769	41.3218
2.43005	105.185	8.3655	21.5957	47.4618	30.8269	52.0382	45.296
2.5313	98.4308	15.9808	28.9035	53.7503	40.6346	58.6153	52.915
2.63255	92.1231	20.596	37.8845	58.6733	46.9231	59.673	58.801
2.7338	84.2615	27.4037	46.077	66.827	53.2116	57.7692	58.9776
2.83505	90.1846	35.8075	52.904	66	56.1923	57.2308	60.6179
2.93631	93.4615	40.673	61.654	76.4038	58.9038	54.2115	59.7455
3.03756	100.662	52.1153	64.1155	84.6153	56.9615	62.4423	59.1953
3.13881	109.2	62.4808	69.5577	88.4615	61.0577	70.9615	61.089
3.24006	121.215	75.9038	77.1925	98.596	67.9231	79.173	60.3971
3.34131	125.154	91.5192	81.558	96.923	71.7692	81.923	64.5667
3.44257	131.292	103	94.4425	95.7885	77.8269	84.0962	66.2055
3.54382	132.815	110.365	103.231	98.2885	87.6923	85.4615	66.424
3.64507	131.262	119.135	113.904	99.3847	92.5769	84.3655	72.4874
3.74632	132.354	118.577	125.135	105.673	89.5769	98.5962	77.1141
3.84757	130.385	117.231	123.481	116.635	92.8269	103.288	86.4969
3.94883	123.6	116.404	119.635	117.673	93.3461	109.288	91.6134
4.05008	118.169	104.058	112.519	113.846	96.8654	115.577	91.5952
4.15133	106.369	101.019	100.5	103.173	106.712	113.615	87.1087
4.25258	96.6923	90.8845	100.231	99.0575	106.981	107.327	82.0273

## Sheet: Figure 1 E
Mavacamten-Treated Compiled Data			Non-treated Control Compiled Data				Individual Sarcomeres by Experiment:
time (min)	recovery (relative intensity)		time (min)	recovery (relative intensity)
0	0		0	0
0	0		0	0			Mavacamten-Treated Values
0	0		0	0				Heart 1														Heart 2										Heart 3
0	0		0	0			Time	A	B	C	D	E	F	G	H	I	J	K	L	M		A	B	C	D	E	F	G	H	I		A	B	C	D	E	F	G	H		AVG	SEM
0	0		0	0			0	0	0	0	0	0	0	0	0	0	0	0	0	0		0	0	0	0	0	0	0	0	0		0	0	0	0	0	0	0	0		0	0
0	0		0	0			0.5	0.150668	0.0592944	0.178312	0.129122	0.128361	0.120404	0.0720854	0.0899758	0.204963	0.0287548	0.0129906	0.191301	0.211164		0.276593	0.150822	0.251185	0.0236651	0.129544	0.201216	0.0307686	0.177145	0.16712		0.169677	0.0946935	0.201146	0.13134	0.101706	0.0497179	0.0815254	0.116774		0.131068	0.03965
0	0		0	0			1	0.360282	0.171794	0.322701	0.194273	0.160634	0.374299	0.260836	0.269686	0.219737	0.0480527	0.0549797	0.410941	0.615703		0.540779	0.448348	0.413866	0.0733272	0.149722	0.225835	0.140131	0.25261	0.317191		0.178091	0.256319	0.409007	0.344967	0.259736	0.259266	0.240998	0.268281		0.274746	0.0773789
0	0		0	0			1.5	0.538332	0.257928	0.43509	0.374033	0.277566	0.486691	0.413943	0.487979	0.225222	0.0967017	0.106179	0.517194	0.678957		0.68351	0.541322	0.395321	0.121554	0.197505	0.307179	0.182103	0.323256	0.465833		0.276633	0.262379	0.381855	0.245731	0.239554	0.194249	0.283439	0.347362		0.34482	0.0902543
0	0		0	0			2	0.53111	0.348295	0.447278	0.500576	0.355084	0.4491	0.471625	0.499843	0.370528	0.108876	0.216762	0.747916	0.879251		0.782801	0.605372	0.482825	0.254599	0.234668	0.434544	0.238125	0.420799	0.488053		0.389852	0.351488	0.47956	0.387985	0.270887	0.365728	0.364369	0.428972		0.430229	0.0960585
0	0		0	0.004686			2.5	0.476796	0.308	0.553326	0.466141	0.400568	0.46937	0.437996	0.56695	0.389916	0.167419	0.297919	0.813604	0.978119		0.808511	0.690082	0.527657	0.291515	0.323866	0.423842	0.230321	0.387105	0.591665		0.401614	0.478066	0.456103	0.346848	0.318545	0.356863	0.438371	0.502581		0.463323	0.102256
0	0		0	0			3	0.481473	0.342613	0.645781	0.459254	0.416521	0.468265	0.479474	0.522867	0.308005	0.166985	0.322452	0.853437	0.989297		0.934397	0.770661	0.520018	0.31303	0.309	0.49448	0.340838	0.491033	0.548949		0.471274	0.501584	0.555873	0.34602	0.393093	0.399995	0.443406	0.354947		0.488167	0.108878
0	0		0	0			3.5	0.483169	0.412634	0.647306	0.520804	0.506902	0.412992	0.4915	0.506129	0.467151	0.153232	0.25201	0.78762	0.961453		0.899823	0.799586	0.549573	0.325938	0.33236	0.504114	0.336263	0.460262	0.534955		0.427288	0.458665	0.592835	0.414942	0.437508	0.400167	0.468436	0.46013		0.500192	0.101464
0	0		0	0			5	0.603928	0.440246	0.612023	0.579054	0.518449	0.469828	0.643454	0.575278	0.518826	0.237866	0.268968	0.836989	0.893688		0.920207	0.839421	0.592455	0.417374	0.385455	0.519097	0.551469	0.56677	0.646057		0.499599	0.49103	0.543557	0.509814	0.546367	0.480059	0.60025	0.600619		0.563606	0.0899659
0	0		0	0			6			0.636589	0.569255	0.561042			0.569108	0.500492		0.301045	0.819737	0.92098		0.944894	0.829901	0.431514	0.408767	0.393947	0.484847	0.627853	0.697731	0.686456		0.529551	0.564808	0.55379	0.406111	0.395452	0.509224	0.512872	0.53532		0.575651	0.0956405
0	0		0	0			16			0.620988	0.619432	0.601399			0.584027			0.357348		0.906693								0.603544	0.67068			0.533645	0.466473	0.502527	0.508064	0.583938	0.529915		0.560221		0.576593	0.0686162
0	0		0	0.039326
0	0		0	0
0	0		0	0
0	0		0	0
0	0		0	0.056251			Non-treated Control Values
0	0		0	0				Heart 1						Heart 2						Heart 3						Heart 4						Heart 5
0	0		0	0			Time (min)	A	B	C	D	E		A	B	C	D	E		A	B	C	D	E		A	B	C	D	E		A	B	C	D	E	F	G	H	I	J		AVG	SEM
0	0		0	0			0	0	0	0	0	0		0	0	0	0	0.004686		0	0	0	0	0		0.039326	0	0	0	0.056251		0	0	0	0	0	0	0	0	0	0		0.0033421	0.00710963
0	0		0	0			0.5	0.075504	0.012915	0.048961	0.019907	0.153809		0.112282	0.112199			0.021014		0.015999	0.073043	0.09718	0.081576	0.097151		0.03832	0.025496	0.078874	0.006072	0													0.0594612	0.025751
0	0		0	0			1	0.10207	0.127113	0.116139	0.028764	0.334488		0.137276	0.102302	0.093791	0.072972	0		0.069922	0.161606	0.117295	0.106965	0.190677		0	0.050709	0.124321	0.005636	0.059353		0.053401	0.007152	0.026077	0.120496	0.05047	0.040627	0.047418	0.029226	0.107089	0.068157		0.0850504	0.0393714
0	0		0	0			2	0.36433	0.220283	0.287935	0.040683			0.255447	0.225326	0.113704	0.085197	0.07214		0.317217	0.206675	0.200229	0.189786	0.253172		0.054154	0.082217	0.122516	0.016011	0.099299		0.187885	0.081533	0.026681	0.055268	0.103221	0.082474	0.089518	0.098353	0.251368	0.17486		0.150258	0.054059
0	0		0	0			3	0.356368	0.306843	0.322941		0.52257		0.429379	0.362574					0.382128	0.232542	0.213461	0.219089	0.256502		0.049887	0.135996	0.185516	0.02507	0.202502		0.197782	0.057672	0.046666	0.16058	0.160829	0.139667	0.117191	0.112403	0.198294	0.155349		0.213454	0.0722786
0	0		0	0			5	0.514535	0.33107	0.361489		0.525197		0.64349	0.475744					0.557536	0.407522	0.302115	0.309876	0.33803		0.135516	0.112193	0.178348	0.100598	0.253819						0.221635	0.246162	0.218803	0.210968	0.261219	0.236094		0.315544	0.0866156
0	0		0	0			6	0.678795	0.395704	0.377354	0.548902	0.601226		0.668249	0.576876	0.434231	0.357626	0.270588		0.632799	0.436967	0.322913	0.369728	0.313598		0.173113	0.164553	0.17584	0.165684	0.41614		0.151089	0.2528	0.14776	0.155308	0.393965	0.225155	0.206066	0.174997	0.333695	0.254346		0.345869	0.0964761
0	0		0	0			10	0.67366	0.484059	0.563378	0.691446	0.736566		0.650451	0.617336	0.72495	0.569683	0.455253		0.875674	0.597858	0.505813	0.452707	0.41469		0.508399	0.317679	0.280664	0.641084	0.55516		0.413213	0.435441	0.249672	0.202523	0.301917	0.303375	0.209045	0.421884	0.566967	0.494425		0.497166	0.0971618
0.5	0.150668		0.5	0.075504			12	0.686322	0.459126	0.530176	0.742766	0.867686		0.664653	0.760179	0.742428	0.620919	0.429768		0.796732	0.519812	0.506142	0.451213	0.392447		0.51611	0.394073	0.310041	0.770504	0.581104		0.417075	0.48794	0.261053	0.310909	0.309285	0.347153	0.229065	0.445372	0.644212	0.544792		0.524635	0.100281
0.5	0.0592944		0.5	0.012915			14	0.675423	0.50935	0.482691	0.842117	0.798901		0.54075	0.685801	0.815167	0.690648	0.379451		0.866794	0.574342	0.588811	0.510115	0.607732		0.569249	0.425747	0.421489	0.812455	0.668235		0.456113	0.423477	0.315359	0.387209	0.384468	0.284396	0.215973	0.490627	0.660125	0.575376		0.55528	0.099472
0.5	0.178312		0.5	0.048961			16	0.590998	0.476032	0.476658	0.781894	0.811679		0.499249	0.709987	0.737715	0.658466	0.397284			0.645764	0.552328	0.560057	0.69314		0.575202	0.424453	0.486923	0.869699	0.842728						0.296383	0.31935	0.254581	0.57065	0.572733	0.571692		0.575026	0.095878
0.5	0.129122		0.5	0.019907			18	0.697797	0.542668	0.504726	0.818438	0.799379		0.767071	0.765232			0.36343		0.8419	0.580033	0.658686	0.556979	0.698657		0.583661	0.402109	0.506397	0.859916	0.622087									0.435615	0.581204	0.508409		0.623543	0.0851348
0.5	0.128361		0.5	0.153809
0.5	0.120404		0.5	0.112282
0.5	0.0720854		0.5	0.112199
0.5	0.0899758		0.5	0.021014
0.5	0.204963		0.5	0.015999
0.5	0.0287548		0.5	0.073043
0.5	0.0129906		0.5	0.09718
0.5	0.191301		0.5	0.081576
0.5	0.211164		0.5	0.097151
0.5	0.276593		0.5	0.03832
0.5	0.150822		0.5	0.025496
0.5	0.251185		0.5	0.078874
0.5	0.0236651		0.5	0.006072
0.5	0.129544		0.5	0
0.5	0.201216		1	0.10207
0.5	0.0307686		1	0.127113
0.5	0.177145		1	0.116139
0.5	0.16712		1	0.028764
0.5	0.169677		1	0.334488
0.5	0.0946935		1	0.137276
0.5	0.201146		1	0.102302
0.5	0.13134		1	0.093791
0.5	0.101706		1	0.072972
0.5	0.0497179		1	0
0.5	0.0815254		1	0.069922
0.5	0.116774		1	0.161606
1	0.360282		1	0.117295
1	0.171794		1	0.106965
1	0.322701		1	0.190677
1	0.194273		1	0
1	0.160634		1	0.050709
1	0.374299		1	0.124321
1	0.260836		1	0.005636
1	0.269686		1	0.059353
1	0.219737		1	0.053401
1	0.0480527		1	0.007152
1	0.0549797		1	0.026077
1	0.410941		1	0.120496
1	0.615703		1	0.05047
1	0.540779		1	0.040627
1	0.448348		1	0.047418
1	0.413866		1	0.029226
1	0.0733272		1	0.107089
1	0.149722		1	0.068157
1	0.225835		2	0.36433
1	0.140131		2	0.220283
1	0.25261		2	0.287935
1	0.317191		2	0.040683
1	0.178091		2	0.255447
1	0.256319		2	0.225326
1	0.409007		2	0.113704
1	0.344967		2	0.085197
1	0.259736		2	0.07214
1	0.259266		2	0.317217
1	0.240998		2	0.206675
1	0.268281		2	0.200229
1.5	0.538332		2	0.189786
1.5	0.257928		2	0.253172
1.5	0.43509		2	0.054154
1.5	0.374033		2	0.082217
1.5	0.277566		2	0.122516
1.5	0.486691		2	0.016011
1.5	0.413943		2	0.099299
1.5	0.487979		2	0.187885
1.5	0.225222		2	0.081533
1.5	0.0967017		2	0.026681
1.5	0.106179		2	0.055268
1.5	0.517194		2	0.103221
1.5	0.678957		2	0.082474
1.5	0.68351		2	0.089518
1.5	0.541322		2	0.098353
1.5	0.395321		2	0.251368
1.5	0.121554		2	0.17486
1.5	0.197505		3	0.356368
1.5	0.307179		3	0.306843
1.5	0.182103		3	0.322941
1.5	0.323256		3	0.52257
1.5	0.465833		3	0.429379
1.5	0.276633		3	0.362574
1.5	0.262379		3	0.382128
1.5	0.381855		3	0.232542
1.5	0.245731		3	0.213461
1.5	0.239554		3	0.219089
1.5	0.194249		3	0.256502
1.5	0.283439		3	0.049887
1.5	0.347362		3	0.135996
2	0.53111		3	0.185516
2	0.348295		3	0.02507
2	0.447278		3	0.202502
2	0.500576		3	0.197782
2	0.355084		3	0.057672
2	0.4491		3	0.046666
2	0.471625		3	0.16058
2	0.499843		3	0.160829
2	0.370528		3	0.139667
2	0.108876		3	0.117191
2	0.216762		3	0.112403
2	0.747916		3	0.198294
2	0.879251		3	0.155349
2	0.782801		4	0.462874
2	0.605372		4	0.342169
2	0.482825		4	0.319252
2	0.254599		4	0.084241
2	0.234668		4	0.546055
2	0.434544		4	0.446414
2	0.238125		4	0.297671
2	0.420799		4	0.241308
2	0.488053		4	0.216255
2	0.389852		4	0.500955
2	0.351488		4	0.254606
2	0.47956		4	0.273714
2	0.387985		4	0.292949
2	0.270887		4	0.375995
2	0.365728		4	0.099675
2	0.364369		4	0.119522
2	0.428972		4	0.198358
2.5	0.476796		4	0.020882
2.5	0.308		4	0.265755
2.5	0.553326		4	0.308329
2.5	0.466141		4	0.181128
2.5	0.400568		4	0.144266
2.5	0.46937		4	0.122786
2.5	0.437996		4	0.333506
2.5	0.56695		4	0.228146
2.5	0.389916		5	0.514535
2.5	0.167419		5	0.33107
2.5	0.297919		5	0.361489
2.5	0.813604		5	0.525197
2.5	0.978119		5	0.64349
2.5	0.808511		5	0.475744
2.5	0.690082		5	0.557536
2.5	0.527657		5	0.407522
2.5	0.291515		5	0.302115
2.5	0.323866		5	0.309876
2.5	0.423842		5	0.33803
2.5	0.230321		5	0.135516
2.5	0.387105		5	0.112193
2.5	0.591665		5	0.178348
2.5	0.401614		5	0.100598
2.5	0.478066		5	0.253819
2.5	0.456103		5	0.221635
2.5	0.346848		5	0.246162
2.5	0.318545		5	0.218803
2.5	0.356863		5	0.210968
2.5	0.438371		5	0.261219
2.5	0.502581		5	0.236094
3	0.481473		6	0.678795
3	0.342613		6	0.395704
3	0.645781		6	0.377354
3	0.459254		6	0.548902
3	0.416521		6	0.601226
3	0.468265		6	0.668249
3	0.479474		6	0.576876
3	0.522867		6	0.434231
3	0.308005		6	0.357626
3	0.166985		6	0.270588
3	0.322452		6	0.632799
3	0.853437		6	0.436967
3	0.989297		6	0.322913
3	0.934397		6	0.369728
3	0.770661		6	0.313598
3	0.520018		6	0.173113
3	0.31303		6	0.164553
3	0.309		6	0.17584
3	0.49448		6	0.165684
3	0.340838		6	0.41614
3	0.491033		6	0.151089
3	0.548949		6	0.2528
3	0.471274		6	0.14776
3	0.501584		6	0.155308
3	0.555873		6	0.393965
3	0.34602		6	0.225155
3	0.393093		6	0.206066
3	0.399995		6	0.174997
3	0.443406		6	0.333695
3	0.354947		6	0.254346
3.5	0.483169		7	0.607311
3.5	0.412634		7	0.513912
3.5	0.647306		7	0.429185
3.5	0.520804		7	0.674314
3.5	0.506902		7	0.618724
3.5	0.412992		7	0.465102
3.5	0.4915		7	0.393333
3.5	0.506129		7	0.303646
3.5	0.467151		7	0.716832
3.5	0.153232		7	0.415958
3.5	0.25201		7	0.39881
3.5	0.78762		7	0.289214
3.5	0.961453		7	0.203597
3.5	0.899823		7	0.227015
3.5	0.799586		7	0.211797
3.5	0.549573		7	0.519342
3.5	0.325938		7	0.396853
3.5	0.33236		7	0.312502
3.5	0.504114		7	0.2418
3.5	0.336263		7	0.257075
3.5	0.460262		7	0.413413
3.5	0.534955		7	0.335244
3.5	0.427288		8	0.638061
3.5	0.458665		8	0.389625
3.5	0.592835		8	0.470826
3.5	0.414942		8	0.699482
3.5	0.437508		8	0.706472
3.5	0.400167		8	0.635385
3.5	0.468436		8	0.623663
3.5	0.46013		8	0.617336
5	0.603928		8	0.500608
5	0.440246		8	0.466147
5	0.612023		8	0.813605
5	0.579054		8	0.447846
5	0.518449		8	0.372352
5	0.469828		8	0.409305
5	0.643454		8	0.384467
5	0.575278		8	0.282795
5	0.518826		8	0.253757
5	0.237866		8	0.297192
5	0.268968		8	0.349411
5	0.836989		8	0.525542
5	0.893688		8	0.2101
5	0.920207		8	0.214399
5	0.839421		8	0.174676
5	0.592455		8	0.203588
5	0.417374		8	0.288512
5	0.385455		8	0.286844
5	0.519097		8	0.204428
5	0.551469		8	0.206308
5	0.56677		8	0.440044
5	0.646057		8	0.323176
5	0.499599		9	0.653456
5	0.49103		9	0.469781
5	0.543557		9	0.564213
5	0.509814		9	0.642918
5	0.546367		9	0.6205
5	0.480059		9	0.84464
5	0.60025		9	0.486109
5	0.600619		9	0.253907
6	0.636589		9	0.280632
6	0.569255		9	0.400153
6	0.561042		9	0.533922
6	0.569108		10	0.67366
6	0.500492		10	0.484059
6	0.301045		10	0.563378
6	0.819737		10	0.691446
6	0.92098		10	0.736566
6	0.944894		10	0.650451
6	0.829901		10	0.617336
6	0.431514		10	0.72495
6	0.408767		10	0.569683
6	0.393947		10	0.455253
6	0.484847		10	0.875674
6	0.627853		10	0.597858
6	0.697731		10	0.505813
6	0.686456		10	0.452707
6	0.529551		10	0.41469
6	0.564808		10	0.508399
6	0.55379		10	0.317679
6	0.406111		10	0.280664
6	0.395452		10	0.641084
6	0.509224		10	0.55516
6	0.512872		10	0.413213
6	0.53532		10	0.435441
16	0.620988		10	0.249672
16	0.619432		10	0.202523
16	0.601399		10	0.301917
16	0.584027		10	0.303375
16	0.357348		10	0.209045
16	0.906693		10	0.421884
16	0.603544		10	0.566967
16	0.67068		10	0.494425
16	0.533645		12	0.686322
16	0.466473		12	0.459126
16	0.502527		12	0.530176
16	0.508064		12	0.742766
16	0.583938		12	0.867686
16	0.529915		12	0.664653
16	0.560221		12	0.760179
			12	0.742428
			12	0.620919
			12	0.429768
			12	0.796732
			12	0.519812
			12	0.506142
			12	0.451213
			12	0.392447
			12	0.51611
			12	0.394073
			12	0.310041
			12	0.770504
			12	0.581104
			12	0.417075
			12	0.48794
			12	0.261053
			12	0.310909
			12	0.309285
			12	0.347153
			12	0.229065
			12	0.445372
			12	0.644212
			12	0.544792
			14	0.675423
			14	0.50935
			14	0.482691
			14	0.842117
			14	0.798901
			14	0.54075
			14	0.685801
			14	0.815167
			14	0.690648
			14	0.379451
			14	0.866794
			14	0.574342
			14	0.588811
			14	0.510115
			14	0.607732
			14	0.569249
			14	0.425747
			14	0.421489
			14	0.812455
			14	0.668235
			14	0.456113
			14	0.423477
			14	0.315359
			14	0.387209
			14	0.384468
			14	0.284396
			14	0.215973
			14	0.490627
			14	0.660125
			14	0.575376
			16	0.590998
			16	0.476032
			16	0.476658
			16	0.781894
			16	0.811679
			16	0.499249
			16	0.709987
			16	0.737715
			16	0.658466
			16	0.397284
			16	0.645764
			16	0.552328
			16	0.560057
			16	0.69314
			16	0.575202
			16	0.424453
			16	0.486923
			16	0.869699
			16	0.842728
			16	0.296383
			16	0.31935
			16	0.254581
			16	0.57065
			16	0.572733
			16	0.571692
			18	0.697797
			18	0.542668
			18	0.504726
			18	0.818438
			18	0.799379
			18	0.767071
			18	0.765232
			18	0.36343
			18	0.8419
			18	0.580033
			18	0.658686
			18	0.556979
			18	0.698657
			18	0.583661
			18	0.402109
			18	0.506397
			18	0.859916
			18	0.622087
			18	0.435615
			18	0.581204
			18	0.508409

## Sheet: Figure 2 A
Myosin Depolymerization with Mava
Experiment 1
MYH6-MYH7			MYL2			MYL3
[KCl], mM	% sol, mavacamten		[KCl], mM	%sol, mavacamten		[KCl], mM	%sol, mavacamten
150	4.61385		150	5.18748		150	5.36594
175	4.46998		175	5.76114		175	4.30995
200	17.0935		200	17.2328		200	16.9753
225	22.5602		225	27.8615		225	30.5316
250	23.4917		250	25.8892		250	22.6249
Experiment 2
MYH6-MYH7			MYL2			MYL3
[KCl], mM	%sol, mavacamten		[KCl], mM	%sol, mavacamten		KCl	%sol, mavacamten
150	2.61368		150	2.96385		150	3.34352
175	9.89499		175	7.19237		175	7.65644
200	23.7359		200	20.6433		200	24.0366
225	29.1496		225	26.303		225	29.1087
250	23.025		250	29.1089		250	25.1213
Experiment 3
MYH6-MYH7			MYL2			MYL3
[KCl], mM	%sol, mavacamten		[KCl], mM	%sol, mavacamten		[KCl], mM	%sol, mavacamten
150	3.28341		150	3.879		150	4.1163
175	10.6766		175	11.3353		175	11.8135
200	22.5872		200	23.4325		200	23.8485
225	21.5654		225	22.3266		225	24.235
250	24.5719		250	24.6239		250	25.54

## Sheet: Figure 2 B
Myosin Depolymerization Control
Experiment 1
MYH6-MYH7			MYL2			MYL3
[KCl], mM	% sol, control		[KCl], mM	% sol, control		[KCl], mM	% sol, control
150	1.80431		150	2.31132		150	2.36965
175	3.4225		175	2.63894		175	3.25456
200	5.44067		200	6.15354		200	6.01926
225	9.4229		225	10.0122		225	10.9608
250	12.8792		250	13.9905		250	12.5565
Experiment 2
MYH6-MYH7			MYL2			MYL3
[KCl], mM	% sol, control		[KCl], mM	% sol, control		[KCl], mM	% sol, control
150	1.17949		150	1.39042		150	0.898356
175	1.38614		175	2.35031		175	2.32574
200	11.6732		200	9.24959		200	14.1625
225	13.007		225	8.49849		225	6.0654
250	17.2299		250	18.8408		250	17.7688
Experiment 3
MYH6-MYH7			MYL2			MYL3
[KCl], mM	% sol, control		[KCl], mM	% sol, control		[KCl], mM	% sol, control
150	1.85533		150	2.77261		150	2.47328
175	2.00673		175	2.81411		175	2.45428
200	8.45896		200	11.0507		200	9.4144
225	7.13617		225	7.61421		225	7.4651
250	19.5144		250	20.3367		250	19.2284

## Sheet: Figure 2 C
Myosin depolymerization +/- mavacamten
Experiment 1				Experiment 2				Experiment 3
MYH6-MYH7				MYH6-MYH7				MYH6-MYH7
[KCl], mM	% sol, control	% sol, mavacamten		[KCl], mM	% sol, control	% sol, mavacamten		[KCl], mM	% sol, control	% sol, mavacamten
150	1.80431	4.61385		150	1.17949	2.61368		150	1.85533	3.28341
175	3.4225	4.46998		175	1.38614	9.89499		175	2.00673	10.6766
200	5.44067	17.0935		200	11.6732	23.7359		200	8.45896	22.5872
225	9.4229	22.5602		225	13.007	29.1496		225	7.13617	21.5654
250	12.8792	23.4917		250	17.2299	23.025		250	19.5144	24.5719

## Sheet: Figure 3 A
Myosin Polymerization with Mava
Experiment 1			Experiment 2			Experiment 3
MYH6-MYH7			MYH6-MYH7			MYH6-MYH7
[KCl], mM	% sol, mavacamten		[KCl], mM	% sol, mavacamten		[KCl], mM	% sol, mavacamten
150	25		150	29.5504		150	17.822
175	25.5		175	21.3491		175	24.4376
200	23.4		200	47.1978		200	23.5875
225	73.4		225	91.6018		225	79.2247
250	97.9		250	97.3323		250	97.2234
MYL2			MYL2			MYL2
[KCl], mM	% sol, mavacamten		[KCl], mM	% sol, mavacamten		[KCl], mM	% sol, mavacamten
150	26.7499		150	30.9993		150	18.5217
175	27.3109		175	21.2688		175	25.3429
200	25.5241		200	48.0445		200	20.4338
225	79.1248		225	91.9665		225	78.28
250	98.0885		250	97.9757		250	97.1233
MYL3			MYL3			MYL3
[KCl], mM	% sol, mavacamten		[KCl], mM	% sol, mavacamten		[KCl], mM	% sol, mavacamten
150	25.1468		150	30.0881		150	16.7769
175	27.0957		175	20.3916		175	23.3517
200	23.9546		200	47.0954		200	21.8965
225	75.1277		225	91.6041		225	80.0805
250	98.0731		250	97.3871		250	97.301

## Sheet: Figure 3 B
Myosin Polymerization Control
Experiment 1			Experiment 2			Experiment 3
MYH6-MYH7			MYH6-MYH7			MYH6-MYH7
[KCl], mM	% sol, control		[KCl], mM	% sol, control		[KCl], mM	% sol, control
150	0.174		150	0.267387		150	0.0658247
175	2.76		175	0.54371		175	0.200559
200	2.26		200	2.58735		200	0.668424
225	16.7		225	12.1801		225	5.42504
250	38.9		250	22.9972		250	25.5404
MYL2			MYL2			MYL2
[KCl], mM	% sol, control		[KCl], mM	% sol, control		[KCl], mM	% sol, control
150	0.703247		150	0.940497		150	0.340891
175	0.444961		175	1.23276		175	0.565755
200	2.73128		200	3.41573		200	0.916626
225	17.9982		225	13.2702		225	5.92789
250	42.1375		250	23.5753		250	26.155
MYL3			MYL3			MYL3
[KCl], mM	% sol, control		[KCl], mM	% sol, control		[KCl], mM	% sol, control
150	0.387924		150	0.583264		150	0.164409
175	0.559813		175	0.856731		175	0.323434
200	2.4135		200	2.88387		200	0.747499
225	17.1816		225	12.1836		225	5.23016
250	41.0016		250	21.6654		250	24.7487

## Sheet: Figure 3 C
Myosin Polymerization +/- Mavacamten
Experiment 1				Experiment 2				Experiment 3
MYH6-MYH7				MYH6-MYH7				MYH6-MYH7
[KCl], mM	% sol, control	%sol, mavacamten		[KCl], mM	% sol, control	%sol, mavacamten		[KCl], mM	% sol, control	%sol, mavacamten
150	0.174	25		150	0.267387	29.5504		150	0.0658247	17.822
175	2.76	25.5		175	0.54371	21.3491		175	0.200559	24.4376
200	2.26	23.4		200	2.58735	47.1978		200	0.668424	23.5875
225	16.7	73.4		225	12.1801	91.6018		225	5.42504	79.2247
250	38.9	97.9		250	22.9972	97.3323		250	25.5404	97.2234

## Sheet: Figure 3 D
Myosin folding +/- Mavacamten
Experiment 1				Experiment 2				Experiment 3
[KCl], mM	control	mavacamten		[KCl], mM	control	mavacamten		[KCl], mM	control	mavacamten
200	13.8	11.6		200	12.9	11.8		200	13	11.4
250	16.3333	14.7		250	15.7	13.75		250	17.8849	16.5302
300	17.6	17.05		300	16.9667	15.65		300	20.3982	18.3348
350	20.5667	19.38		350	18.3	17.82		350	20	20.72

[truncated: 4 more sheets: Figure 4 A, Figure 4 B, Figure 5 A, Figure 5 B]
